# Supplementary material for: Genomic profile of eGFP-expressing canine distemper virus that undergoes serial plaque-to-plaque transfers
Source: Front Cell Infect Microbiol. 2022 Sep 23;12:1006273. doi: 10.3389/fcimb.2022.1006273 (PMC9545482; doi:10.3389/fcimb.2022.1006273)
Supplement: Supplementary file 1 [file Table_1.xls]

## Sheet: NGS depth (×)
Position at antigenome of rCDV-eGFP	Raw Depth	Rmdup depth	Cover depth
1	0	0	0
2	0	0	0
3	0	0	0
4	0	0	0
5	0	0	0
6	0	0	0
7	0	0	0
8	0	0	0
9	1	1	1
10	1	1	1
11	13	13	13
12	13	13	13
13	15	15	15
14	18	18	18
15	26	26	26
16	30	30	30
17	32	32	32
18	34	34	34
19	36	36	36
20	37	37	37
21	37	37	37
22	38	38	38
23	38	38	38
24	38	38	38
25	42	42	42
26	43	43	43
27	43	43	43
28	56	56	56
29	58	58	58
30	58	58	58
31	58	58	58
32	58	58	58
33	60	60	60
34	60	60	60
35	60	60	60
36	60	60	60
37	60	60	60
38	60	60	60
39	61	61	61
40	61	61	61
41	61	61	61
42	61	61	61
43	61	61	61
44	61	61	61
45	61	61	61
46	61	61	61
47	63	63	63
48	63	63	63
49	63	63	63
50	63	63	63
51	63	63	63
52	63	63	63
53	63	63	63
54	64	64	64
55	64	64	64
56	65	65	65
57	67	67	67
58	72	72	72
59	75	75	75
60	75	75	75
61	76	76	76
62	80	80	80
63	83	83	83
64	85	85	85
65	87	87	87
66	90	90	90
67	90	90	90
68	94	94	94
69	97	97	97
70	97	97	97
71	97	97	97
72	97	97	97
73	99	99	99
74	99	99	99
75	102	102	102
76	102	102	102
77	104	104	104
78	109	109	109
79	113	113	113
80	114	114	114
81	114	114	114
82	114	114	114
83	114	114	114
84	114	114	114
85	117	117	117
86	126	126	126
87	127	127	127
88	129	129	129
89	130	130	130
90	130	130	130
91	130	130	130
92	135	135	135
93	138	138	138
94	138	138	138
95	139	139	139
96	139	139	139
97	141	141	141
98	141	141	141
99	143	143	143
100	143	143	143
101	143	143	143
102	143	143	143
103	144	144	144
104	146	146	146
105	148	148	148
106	148	148	148
107	150	150	150
108	151	151	151
109	152	152	152
110	160	160	160
111	168	168	168
112	168	168	168
113	170	170	170
114	170	170	170
115	174	174	174
116	175	175	175
117	176	176	176
118	177	177	177
119	177	177	177
120	178	178	178
121	181	181	181
122	183	183	183
123	186	186	186
124	186	186	186
125	187	187	187
126	187	187	187
127	189	189	189
128	189	189	189
129	192	192	192
130	193	193	193
131	193	193	193
132	192	192	192
133	192	192	192
134	195	195	195
135	196	196	196
136	196	196	196
137	201	201	202
138	201	201	202
139	201	201	202
140	201	201	202
141	202	202	202
142	202	202	202
143	203	203	203
144	203	203	203
145	203	203	203
146	204	204	204
147	204	204	204
148	204	204	204
149	202	202	202
150	203	203	203
151	203	203	203
152	207	207	207
153	209	209	209
154	210	210	210
155	211	211	211
156	211	211	211
157	212	212	212
158	213	213	213
159	219	219	219
160	215	215	215
161	211	211	211
162	201	201	201
163	191	191	191
164	182	182	182
165	181	181	181
166	184	184	184
167	185	185	185
168	189	189	189
169	190	190	190
170	194	194	194
171	194	194	194
172	196	196	196
173	196	196	196
174	197	197	197
175	197	197	197
176	196	196	196
177	195	195	195
178	195	195	195
179	189	189	189
180	191	191	191
181	191	191	191
182	191	191	191
183	194	194	194
184	192	192	192
185	192	192	192
186	192	192	192
187	191	191	191
188	191	191	191
189	191	191	191
190	190	190	190
191	190	190	190
192	190	190	190
193	192	192	192
194	193	193	193
195	194	194	194
196	195	195	195
197	196	196	196
198	198	198	198
199	198	198	198
200	198	198	198
201	202	202	202
202	202	202	202
203	202	202	202
204	203	203	203
205	200	200	200
206	201	201	201
207	204	204	204
208	200	200	200
209	199	199	199
210	195	195	195
211	196	196	196
212	193	193	193
213	193	193	193
214	190	190	190
215	188	188	188
216	188	188	188
217	187	187	187
218	187	187	187
219	185	185	185
220	184	184	184
221	184	184	184
222	184	184	184
223	184	184	184
224	181	181	183
225	199	199	199
226	202	202	202
227	214	214	214
228	218	218	218
229	207	207	207
230	202	202	202
231	200	200	200
232	201	201	201
233	204	204	204
234	204	204	204
235	205	205	205
236	205	205	205
237	201	201	201
238	200	200	200
239	202	202	202
240	204	204	204
241	207	207	207
242	207	207	207
243	206	206	206
244	204	204	204
245	205	205	205
246	204	204	204
247	204	204	204
248	204	204	204
249	204	204	204
250	202	202	202
251	202	202	202
252	202	202	202
253	202	202	202
254	201	201	201
255	202	202	202
256	200	200	200
257	200	200	200
258	200	200	200
259	199	199	199
260	198	198	198
261	194	194	194
262	191	191	191
263	191	191	191
264	190	190	190
265	192	192	192
266	189	189	189
267	195	195	195
268	194	194	194
269	195	195	195
270	195	195	195
271	195	195	195
272	192	192	192
273	193	193	193
274	193	193	193
275	193	193	193
276	192	192	192
277	195	195	195
278	198	198	198
279	198	198	198
280	196	196	196
281	194	194	194
282	201	201	201
283	200	200	200
284	202	202	202
285	201	201	201
286	201	201	201
287	201	201	201
288	202	202	202
289	203	203	203
290	203	203	203
291	206	206	206
292	208	208	208
293	209	209	209
294	209	209	209
295	213	213	213
296	213	213	213
297	213	213	213
298	213	213	213
299	214	214	214
300	216	216	216
301	214	214	214
302	214	214	214
303	211	211	211
304	207	207	207
305	206	206	206
306	205	205	205
307	203	203	203
308	204	204	204
309	203	203	203
310	199	199	199
311	198	198	198
312	198	198	198
313	196	196	196
314	196	196	196
315	195	195	195
316	198	198	198
317	190	190	190
318	194	194	194
319	191	191	191
320	190	190	190
321	184	184	184
322	185	185	185
323	183	183	183
324	182	182	182
325	181	181	181
326	181	181	181
327	182	182	182
328	182	182	182
329	183	183	183
330	182	182	182
331	180	180	180
332	180	180	180
333	184	184	184
334	189	189	189
335	193	193	193
336	198	198	198
337	198	198	198
338	198	198	198
339	202	202	202
340	207	207	207
341	208	208	208
342	208	208	208
343	208	208	208
344	212	212	212
345	211	211	211
346	210	210	210
347	207	207	207
348	206	206	206
349	205	205	205
350	207	207	207
351	205	205	205
352	201	201	201
353	204	204	204
354	204	204	204
355	207	207	207
356	207	207	207
357	206	206	206
358	205	205	205
359	205	205	205
360	202	202	202
361	199	199	199
362	198	198	198
363	199	199	199
364	198	198	198
365	198	198	198
366	198	198	198
367	199	199	199
368	199	199	199
369	201	201	201
370	202	202	202
371	200	200	200
372	200	200	200
373	200	200	200
374	200	200	200
375	199	199	199
376	188	188	188
377	184	184	184
378	176	176	176
379	168	168	168
380	168	168	168
381	169	169	169
382	170	170	170
383	171	171	171
384	172	172	172
385	172	172	172
386	171	171	171
387	170	170	170
388	169	169	169
389	169	169	169
390	165	165	165
391	166	166	166
392	173	173	173
393	176	176	176
394	177	177	177
395	176	176	176
396	178	178	178
397	180	180	180
398	180	180	180
399	180	180	180
400	180	180	180
401	181	181	181
402	181	181	181
403	181	181	181
404	183	183	183
405	183	183	183
406	185	185	185
407	185	185	185
408	186	186	186
409	186	186	186
410	186	186	186
411	186	186	186
412	186	186	186
413	184	184	184
414	184	184	184
415	183	183	183
416	182	182	182
417	187	187	187
418	180	180	180
419	183	183	183
420	181	181	181
421	181	181	181
422	183	183	183
423	185	185	185
424	186	186	186
425	186	186	186
426	186	186	186
427	186	186	186
428	183	183	183
429	179	179	179
430	179	179	179
431	181	181	181
432	181	181	181
433	178	178	178
434	178	178	178
435	174	174	174
436	175	175	175
437	176	176	176
438	176	176	176
439	173	173	173
440	174	174	174
441	178	178	178
442	180	180	180
443	179	179	179
444	181	181	181
445	182	182	182
446	179	179	179
447	184	184	184
448	184	184	184
449	185	185	185
450	184	184	184
451	182	182	182
452	182	182	182
453	183	183	183
454	182	182	182
455	182	182	182
456	184	184	184
457	182	182	182
458	181	181	181
459	179	179	179
460	179	179	179
461	177	177	177
462	178	178	178
463	179	179	179
464	179	179	179
465	180	180	180
466	181	181	181
467	176	176	176
468	180	180	180
469	174	174	174
470	175	175	175
471	177	177	177
472	178	178	178
473	179	179	179
474	182	182	182
475	183	183	183
476	186	186	186
477	186	186	186
478	184	184	184
479	186	186	186
480	183	183	183
481	188	188	188
482	188	188	188
483	189	189	189
484	190	190	190
485	189	189	189
486	187	187	187
487	182	182	182
488	183	183	183
489	189	189	189
490	185	185	185
491	183	183	183
492	189	189	189
493	190	190	190
494	192	192	192
495	188	188	188
496	190	190	190
497	191	191	191
498	191	191	191
499	191	191	191
500	190	190	190
501	189	189	189
502	189	189	189
503	189	189	189
504	188	188	188
505	189	189	189
506	187	187	187
507	187	187	187
508	188	188	188
509	183	183	183
510	183	183	183
511	184	184	184
512	186	186	186
513	188	188	188
514	187	187	187
515	189	189	189
516	189	189	189
517	189	189	189
518	210	210	210
519	211	211	211
520	215	215	215
521	215	215	215
522	219	219	219
523	220	220	220
524	224	224	224
525	225	225	225
526	230	230	230
527	229	229	229
528	229	229	229
529	229	229	229
530	230	230	230
531	231	231	231
532	229	229	229
533	226	226	226
534	224	224	224
535	223	223	223
536	225	225	225
537	224	224	224
538	227	227	227
539	226	226	226
540	233	233	233
541	249	249	249
542	246	246	246
543	240	240	240
544	241	241	241
545	253	253	253
546	263	263	263
547	263	263	263
548	269	269	269
549	269	269	269
550	272	272	272
551	276	276	276
552	284	284	284
553	284	284	284
554	286	286	286
555	287	287	287
556	289	289	289
557	291	291	291
558	292	292	292
559	287	287	287
560	285	285	285
561	284	284	284
562	284	284	284
563	287	287	287
564	288	288	288
565	289	289	289
566	290	290	290
567	290	290	290
568	281	281	281
569	281	281	281
570	286	286	286
571	288	288	288
572	289	289	289
573	288	288	288
574	288	288	288
575	286	286	286
576	286	286	286
577	287	287	287
578	296	296	296
579	301	301	301
580	301	301	301
581	301	301	301
582	299	299	299
583	301	301	301
584	301	301	301
585	301	301	301
586	302	302	302
587	297	297	297
588	303	303	303
589	303	303	303
590	302	302	302
591	297	297	297
592	293	293	293
593	293	293	293
594	291	291	291
595	288	288	288
596	285	285	285
597	284	284	284
598	283	283	283
599	286	286	286
600	286	286	286
601	286	286	286
602	286	286	286
603	290	290	290
604	289	289	289
605	289	289	289
606	290	290	290
607	288	288	288
608	289	289	289
609	288	288	288
610	288	288	288
611	287	287	287
612	288	288	288
613	287	287	287
614	285	285	285
615	285	285	285
616	284	284	284
617	291	291	291
618	292	292	292
619	291	291	291
620	291	291	291
621	290	290	290
622	294	294	294
623	297	297	297
624	297	297	297
625	296	296	296
626	295	295	295
627	294	294	294
628	296	296	296
629	297	297	297
630	300	300	300
631	302	302	302
632	303	303	303
633	306	306	306
634	305	305	305
635	302	302	302
636	297	297	297
637	296	296	296
638	292	292	292
639	293	293	293
640	287	287	287
641	290	290	290
642	295	295	295
643	292	292	292
644	289	289	289
645	287	287	287
646	288	288	288
647	289	289	289
648	288	288	288
649	289	289	289
650	291	291	291
651	292	292	292
652	291	291	291
653	293	293	293
654	293	293	293
655	293	293	293
656	295	295	295
657	298	298	298
658	299	299	299
659	298	298	298
660	301	301	301
661	305	305	305
662	302	302	302
663	302	302	302
664	302	302	302
665	300	300	300
666	298	298	298
667	302	302	302
668	302	302	302
669	284	284	284
670	284	284	284
671	280	280	280
672	280	280	280
673	276	276	276
674	275	275	275
675	271	271	271
676	270	270	270
677	270	270	270
678	271	271	271
679	276	276	276
680	275	275	275
681	278	278	278
682	278	278	278
683	278	278	278
684	277	277	277
685	278	278	278
686	279	279	279
687	285	285	285
688	286	286	286
689	284	284	284
690	285	285	285
691	301	301	301
692	284	284	284
693	284	284	284
694	286	286	286
695	282	282	282
696	273	273	273
697	265	265	265
698	262	262	262
699	258	258	258
700	259	259	259
701	259	259	259
702	255	255	255
703	246	246	246
704	246	246	246
705	247	247	247
706	246	246	246
707	243	243	243
708	238	238	238
709	237	237	237
710	239	239	239
711	241	241	241
712	238	238	238
713	238	238	238
714	238	238	238
715	241	241	241
716	239	239	239
717	238	238	238
718	238	238	238
719	238	238	238
720	240	240	240
721	231	231	231
722	229	229	229
723	232	232	232
724	233	233	233
725	242	242	242
726	269	269	269
727	281	281	281
728	285	285	285
729	273	273	273
730	266	266	266
731	264	264	264
732	266	266	266
733	266	266	266
734	266	266	266
735	266	266	266
736	267	267	267
737	267	267	267
738	267	267	267
739	267	267	267
740	269	269	269
741	268	268	268
742	268	268	268
743	270	270	270
744	264	264	264
745	264	264	264
746	264	264	264
747	264	264	264
748	265	265	265
749	265	265	265
750	264	264	264
751	264	264	264
752	264	264	264
753	264	264	264
754	257	257	257
755	257	257	257
756	257	257	257
757	257	257	257
758	261	261	261
759	260	260	260
760	260	260	260
761	260	260	260
762	261	261	261
763	261	261	261
764	261	261	261
765	260	260	260
766	262	262	262
767	264	264	264
768	265	265	265
769	264	264	264
770	264	264	264
771	264	264	264
772	264	264	264
773	257	257	257
774	248	248	248
775	247	247	247
776	245	245	245
777	245	245	245
778	245	245	245
779	242	242	242
780	243	243	243
781	236	236	236
782	237	237	237
783	233	233	233
784	228	228	228
785	235	235	235
786	231	231	231
787	231	231	231
788	230	230	230
789	228	228	228
790	228	228	228
791	227	227	227
792	227	227	227
793	230	230	230
794	231	231	231
795	231	231	231
796	237	237	237
797	244	244	244
798	243	243	243
799	241	241	241
800	242	242	242
801	234	234	234
802	233	233	233
803	233	233	233
804	231	231	231
805	232	232	232
806	232	232	232
807	229	229	229
808	226	226	226
809	225	225	225
810	228	228	228
811	226	226	226
812	221	221	221
813	221	221	221
814	221	221	221
815	221	221	221
816	221	221	221
817	221	221	221
818	220	220	220
819	221	221	221
820	221	221	221
821	223	223	223
822	221	221	221
823	218	218	218
824	218	218	218
825	218	218	218
826	219	219	219
827	221	221	221
828	222	222	222
829	222	222	222
830	217	217	217
831	217	217	217
832	216	216	216
833	215	215	215
834	215	215	215
835	214	214	214
836	214	214	214
837	213	213	213
838	214	214	214
839	212	212	212
840	208	208	208
841	205	205	205
842	192	192	192
843	191	191	191
844	191	191	191
845	190	190	190
846	191	191	191
847	191	191	191
848	192	192	192
849	193	193	193
850	192	192	192
851	190	190	190
852	191	191	191
853	192	192	192
854	196	196	196
855	197	197	197
856	195	195	195
857	195	195	195
858	199	199	199
859	199	199	199
860	194	194	194
861	198	198	198
862	195	195	195
863	195	195	195
864	196	196	196
865	196	196	196
866	194	194	194
867	194	194	194
868	195	195	195
869	192	192	192
870	192	192	192
871	189	189	189
872	188	188	188
873	187	187	187
874	177	177	177
875	176	176	176
876	172	172	172
877	157	157	157
878	147	147	147
879	142	142	142
880	141	141	141
881	142	142	142
882	141	141	141
883	141	141	141
884	142	142	142
885	142	142	142
886	144	144	144
887	145	145	145
888	145	145	145
889	145	145	145
890	145	145	145
891	146	146	146
892	147	147	147
893	152	152	152
894	150	150	150
895	147	147	147
896	147	147	147
897	150	150	150
898	149	149	149
899	148	148	148
900	149	149	149
901	149	149	149
902	149	149	149
903	149	149	149
904	149	149	149
905	149	149	149
906	151	151	151
907	151	151	151
908	150	150	150
909	146	146	146
910	148	148	148
911	150	150	150
912	150	150	150
913	150	150	150
914	150	150	150
915	149	149	149
916	152	152	152
917	153	153	153
918	152	152	152
919	153	153	153
920	153	153	153
921	153	153	153
922	152	152	152
923	151	151	151
924	150	150	150
925	151	151	151
926	151	151	151
927	152	152	152
928	152	152	152
929	152	152	152
930	152	152	152
931	150	150	150
932	155	155	155
933	154	154	154
934	152	152	152
935	153	153	153
936	151	151	152
937	154	154	155
938	159	159	160
939	161	161	162
940	162	162	162
941	164	164	164
942	164	164	164
943	167	167	167
944	164	164	164
945	163	163	163
946	161	161	161
947	157	157	157
948	150	150	150
949	150	150	150
950	158	158	158
951	167	167	167
952	174	174	174
953	174	174	174
954	174	174	174
955	174	174	174
956	173	173	173
957	178	178	178
958	184	184	184
959	184	184	184
960	184	184	184
961	192	192	192
962	193	193	193
963	195	195	195
964	196	196	196
965	199	199	199
966	199	199	199
967	201	201	201
968	206	206	206
969	207	207	207
970	206	206	206
971	210	210	210
972	207	207	207
973	209	209	209
974	207	207	207
975	206	206	206
976	206	206	206
977	206	206	206
978	205	205	205
979	203	203	203
980	203	203	203
981	204	204	204
982	203	203	203
983	204	204	204
984	206	206	206
985	207	207	207
986	208	208	208
987	207	207	207
988	209	209	209
989	204	204	204
990	204	204	204
991	205	205	205
992	206	206	206
993	205	205	205
994	205	205	205
995	207	207	207
996	205	205	205
997	204	204	204
998	204	204	204
999	204	204	204
1000	204	204	204
1001	204	204	204
1002	208	208	208
1003	207	207	207
1004	206	206	206
1005	202	202	202
1006	202	202	202
1007	201	201	201
1008	201	201	201
1009	200	200	200
1010	204	204	204
1011	203	203	203
1012	197	197	197
1013	197	197	197
1014	198	198	198
1015	199	199	199
1016	198	198	198
1017	199	199	199
1018	201	201	201
1019	198	198	198
1020	198	198	198
1021	199	199	199
1022	198	198	198
1023	198	198	198
1024	197	197	197
1025	205	205	205
1026	203	203	203
1027	206	206	206
1028	202	202	202
1029	203	203	203
1030	203	203	203
1031	204	204	204
1032	205	205	205
1033	209	209	209
1034	207	207	207
1035	210	210	210
1036	220	220	220
1037	217	217	217
1038	213	213	213
1039	212	212	212
1040	215	215	215
1041	215	215	215
1042	214	214	214
1043	217	217	217
1044	215	215	215
1045	218	218	218
1046	224	224	224
1047	228	228	228
1048	226	226	226
1049	226	226	226
1050	227	227	227
1051	228	228	228
1052	228	228	228
1053	229	229	229
1054	229	229	229
1055	234	234	234
1056	234	234	234
1057	234	234	234
1058	234	234	234
1059	234	234	234
1060	234	234	234
1061	232	232	232
1062	230	230	230
1063	232	232	232
1064	230	230	230
1065	233	233	233
1066	234	234	234
1067	233	233	233
1068	230	230	230
1069	232	232	232
1070	232	232	232
1071	234	234	234
1072	235	235	235
1073	237	237	237
1074	238	238	238
1075	238	238	238
1076	242	242	242
1077	242	242	242
1078	244	244	244
1079	246	246	246
1080	247	247	247
1081	249	249	249
1082	249	249	249
1083	252	252	252
1084	252	252	252
1085	252	252	252
1086	253	253	253
1087	248	248	248
1088	244	244	244
1089	239	239	239
1090	238	238	238
1091	239	239	239
1092	237	237	237
1093	238	238	238
1094	240	240	240
1095	238	238	238
1096	239	239	239
1097	236	236	236
1098	235	235	235
1099	235	235	235
1100	236	236	236
1101	255	255	255
1102	261	261	261
1103	263	263	263
1104	270	270	271
1105	273	273	273
1106	274	274	274
1107	274	274	274
1108	269	269	269
1109	263	263	263
1110	263	263	263
1111	265	265	265
1112	264	264	264
1113	264	264	264
1114	262	262	262
1115	263	263	263
1116	262	262	262
1117	263	263	263
1118	263	263	263
1119	258	258	258
1120	259	259	259
1121	267	267	267
1122	268	268	268
1123	269	269	269
1124	267	267	267
1125	269	269	269
1126	271	271	271
1127	271	271	271
1128	278	278	278
1129	279	279	279
1130	281	281	281
1131	280	280	280
1132	279	279	279
1133	280	280	280
1134	278	278	278
1135	279	279	279
1136	279	279	279
1137	280	280	280
1138	281	281	281
1139	279	279	279
1140	279	279	279
1141	278	278	278
1142	277	277	277
1143	275	275	275
1144	275	275	275
1145	276	276	276
1146	271	271	271
1147	273	273	273
1148	278	278	278
1149	280	280	280
1150	281	281	281
1151	280	280	280
1152	279	279	279
1153	275	275	275
1154	286	286	286
1155	286	286	286
1156	287	287	287
1157	289	289	289
1158	291	291	291
1159	291	291	291
1160	293	293	293
1161	289	289	289
1162	291	291	291
1163	291	291	291
1164	292	292	292
1165	292	292	292
1166	292	292	292
1167	292	292	292
1168	291	291	291
1169	289	289	289
1170	290	290	290
1171	293	293	293
1172	295	295	295
1173	296	296	296
1174	304	304	304
1175	306	306	306
1176	296	296	296
1177	296	296	296
1178	292	292	292
1179	295	295	295
1180	293	293	293
1181	295	295	295
1182	299	299	299
1183	299	299	299
1184	296	296	296
1185	301	301	301
1186	299	299	299
1187	283	283	283
1188	282	282	282
1189	283	283	283
1190	283	283	283
1191	280	280	280
1192	282	282	282
1193	283	283	283
1194	281	281	281
1195	281	281	281
1196	281	281	281
1197	277	277	277
1198	275	275	275
1199	274	274	274
1200	275	275	275
1201	276	276	276
1202	281	281	281
1203	289	289	289
1204	292	292	292
1205	293	293	293
1206	301	301	301
1207	305	305	305
1208	313	313	313
1209	313	313	313
1210	314	314	314
1211	319	319	319
1212	320	320	320
1213	321	321	321
1214	322	322	322
1215	338	338	338
1216	339	339	339
1217	343	343	343
1218	343	343	343
1219	343	343	343
1220	337	337	337
1221	339	339	339
1222	340	340	340
1223	341	341	341
1224	339	339	339
1225	339	339	339
1226	341	341	341
1227	333	333	333
1228	334	334	334
1229	332	332	332
1230	331	331	331
1231	331	331	331
1232	329	329	329
1233	335	335	335
1234	331	331	331
1235	333	333	333
1236	335	335	335
1237	335	335	335
1238	334	334	334
1239	332	332	332
1240	338	338	338
1241	338	338	338
1242	338	338	338
1243	339	339	339
1244	338	338	338
1245	337	337	337
1246	337	337	337
1247	336	336	336
1248	343	343	343
1249	346	346	346
1250	346	346	346
1251	359	359	359
1252	347	347	347
1253	337	337	337
1254	331	331	331
1255	336	336	336
1256	342	342	342
1257	346	346	346
1258	349	349	349
1259	347	347	347
1260	349	349	349
1261	350	350	350
1262	348	348	348
1263	340	340	340
1264	339	339	339
1265	340	340	340
1266	339	339	339
1267	337	337	337
1268	338	338	338
1269	334	334	334
1270	337	337	337
1271	338	338	338
1272	327	327	327
1273	323	323	323
1274	322	322	322
1275	326	326	326
1276	320	320	320
1277	323	323	323
1278	323	323	323
1279	324	324	324
1280	323	323	323
1281	321	321	321
1282	323	323	323
1283	326	326	326
1284	327	327	327
1285	327	327	327
1286	326	326	326
1287	330	330	330
1288	329	329	329
1289	341	341	341
1290	344	344	344
1291	346	346	346
1292	348	348	348
1293	350	350	350
1294	350	350	350
1295	350	350	350
1296	352	352	352
1297	352	352	352
1298	349	349	349
1299	345	345	345
1300	348	348	348
1301	349	349	349
1302	349	349	349
1303	350	350	350
1304	349	349	349
1305	338	338	338
1306	344	344	344
1307	343	343	343
1308	336	336	336
1309	337	337	337
1310	334	334	334
1311	334	334	334
1312	337	337	337
1313	335	335	335
1314	333	333	333
1315	330	330	331
1316	334	334	334
1317	332	332	332
1318	332	332	332
1319	338	338	338
1320	342	342	342
1321	352	352	352
1322	354	354	354
1323	351	351	351
1324	348	348	348
1325	339	339	339
1326	339	339	339
1327	339	339	339
1328	339	339	339
1329	342	342	342
1330	340	340	340
1331	341	341	341
1332	340	340	340
1333	335	335	335
1334	332	332	332
1335	332	332	332
1336	330	330	330
1337	328	328	328
1338	330	330	330
1339	336	336	336
1340	335	335	335
1341	339	339	339
1342	340	340	340
1343	342	342	342
1344	347	347	347
1345	347	347	347
1346	350	350	350
1347	349	349	349
1348	348	348	348
1349	349	349	349
1350	352	352	352
1351	354	354	354
1352	352	352	352
1353	347	347	347
1354	341	341	341
1355	341	341	341
1356	340	340	340
1357	335	335	335
1358	331	331	331
1359	323	323	323
1360	324	324	324
1361	323	323	323
1362	318	318	318
1363	320	320	320
1364	317	317	317
1365	312	312	312
1366	304	304	304
1367	298	298	298
1368	296	296	296
1369	297	297	297
1370	299	299	299
1371	301	301	301
1372	304	304	304
1373	313	313	313
1374	317	317	317
1375	318	318	318
1376	318	318	318
1377	316	316	316
1378	315	315	315
1379	316	316	316
1380	318	318	318
1381	322	322	322
1382	322	322	322
1383	327	327	327
1384	322	322	322
1385	323	323	323
1386	323	323	323
1387	321	321	321
1388	328	328	328
1389	328	328	328
1390	329	329	329
1391	324	324	324
1392	329	329	329
1393	330	330	330
1394	330	330	330
1395	331	331	331
1396	331	331	331
1397	327	327	327
1398	329	329	329
1399	319	319	319
1400	311	311	311
1401	311	311	311
1402	293	293	293
1403	286	286	286
1404	277	277	277
1405	272	272	272
1406	261	261	261
1407	258	258	258
1408	244	244	245
1409	255	255	255
1410	257	257	257
1411	258	258	258
1412	263	263	263
1413	264	264	264
1414	265	265	265
1415	270	270	270
1416	272	272	272
1417	274	274	274
1418	277	277	277
1419	274	274	274
1420	274	274	274
1421	271	271	271
1422	271	271	271
1423	274	274	274
1424	274	274	274
1425	277	277	277
1426	273	273	273
1427	277	277	277
1428	277	277	277
1429	278	278	278
1430	276	276	276
1431	280	280	280
1432	279	279	279
1433	279	279	279
1434	278	278	278
1435	276	276	276
1436	276	276	276
1437	275	275	275
1438	270	270	270
1439	264	264	264
1440	268	268	268
1441	261	261	261
1442	259	259	259
1443	255	255	255
1444	253	253	253
1445	253	253	253
1446	253	253	253
1447	255	255	255
1448	255	255	255
1449	255	255	255
1450	248	248	248
1451	244	244	244
1452	241	241	241
1453	241	241	241
1454	241	241	241
1455	241	241	241
1456	240	240	240
1457	242	242	242
1458	240	240	240
1459	240	240	240
1460	241	241	241
1461	242	242	242
1462	246	246	246
1463	244	244	244
1464	244	244	244
1465	244	244	244
1466	245	245	245
1467	248	248	248
1468	248	248	248
1469	249	249	249
1470	246	246	246
1471	245	245	245
1472	237	237	237
1473	237	237	237
1474	238	238	238
1475	238	238	238
1476	242	242	242
1477	242	242	242
1478	249	249	249
1479	249	249	249
1480	248	248	248
1481	247	247	247
1482	246	246	246
1483	247	247	247
1484	247	247	247
1485	246	246	246
1486	247	247	247
1487	252	252	252
1488	257	257	257
1489	260	260	260
1490	256	256	256
1491	256	256	256
1492	252	252	252
1493	254	254	254
1494	254	254	254
1495	252	252	252
1496	253	253	253
1497	251	251	251
1498	252	252	252
1499	253	253	253
1500	248	248	248
1501	245	245	245
1502	248	248	248
1503	250	250	250
1504	252	252	252
1505	252	252	252
1506	251	251	251
1507	251	251	251
1508	251	251	251
1509	251	251	251
1510	251	251	251
1511	252	252	252
1512	253	253	253
1513	254	254	254
1514	251	251	251
1515	252	252	252
1516	257	257	257
1517	258	258	258
1518	260	260	260
1519	262	262	262
1520	261	261	261
1521	261	261	261
1522	262	262	262
1523	259	259	259
1524	241	241	241
1525	238	238	238
1526	237	237	237
1527	237	237	237
1528	237	237	237
1529	237	237	237
1530	235	235	235
1531	237	237	237
1532	236	236	236
1533	237	237	237
1534	237	237	237
1535	237	237	237
1536	235	235	235
1537	233	233	233
1538	233	233	233
1539	228	228	228
1540	229	229	229
1541	227	227	227
1542	229	229	229
1543	226	226	226
1544	224	224	224
1545	223	223	223
1546	222	222	222
1547	223	223	223
1548	219	219	219
1549	224	224	224
1550	225	225	225
1551	227	227	227
1552	232	232	232
1553	235	235	235
1554	237	237	237
1555	235	235	235
1556	237	237	237
1557	237	237	237
1558	232	232	232
1559	234	234	234
1560	198	198	198
1561	196	196	196
1562	193	193	193
1563	193	193	193
1564	192	192	192
1565	192	192	192
1566	196	196	196
1567	198	198	198
1568	197	197	197
1569	193	193	193
1570	191	191	191
1571	191	191	191
1572	189	189	189
1573	188	188	188
1574	183	183	183
1575	182	182	182
1576	182	182	182
1577	182	182	182
1578	181	181	181
1579	180	180	180
1580	180	180	180
1581	180	180	180
1582	180	180	180
1583	180	180	180
1584	180	180	180
1585	178	178	178
1586	177	177	177
1587	179	179	179
1588	179	179	179
1589	177	177	177
1590	176	176	176
1591	172	172	172
1592	174	174	174
1593	174	174	174
1594	175	175	175
1595	176	176	176
1596	176	176	176
1597	179	179	179
1598	177	177	177
1599	177	177	177
1600	178	178	178
1601	179	179	179
1602	178	178	178
1603	178	178	178
1604	178	178	178
1605	177	177	177
1606	177	177	177
1607	178	178	178
1608	176	176	176
1609	176	176	176
1610	176	176	176
1611	180	180	180
1612	181	181	181
1613	182	182	182
1614	185	185	185
1615	188	188	188
1616	191	191	191
1617	193	193	193
1618	189	189	189
1619	188	188	188
1620	187	187	187
1621	192	192	192
1622	191	191	191
1623	192	192	192
1624	193	193	193
1625	188	188	188
1626	188	188	188
1627	187	187	187
1628	188	188	188
1629	176	176	176
1630	182	182	182
1631	178	178	178
1632	187	187	187
1633	191	191	191
1634	191	191	191
1635	190	190	190
1636	190	190	190
1637	193	193	193
1638	208	208	208
1639	202	202	202
1640	200	200	200
1641	191	191	191
1642	195	195	195
1643	193	193	193
1644	190	190	190
1645	200	200	200
1646	201	201	201
1647	204	204	204
1648	203	203	203
1649	202	202	202
1650	201	201	201
1651	201	201	201
1652	201	201	201
1653	197	197	197
1654	196	196	196
1655	194	194	194
1656	195	195	195
1657	196	196	196
1658	194	194	194
1659	195	195	195
1660	196	196	196
1661	196	196	196
1662	197	197	197
1663	196	196	196
1664	195	195	195
1665	197	197	197
1666	196	196	196
1667	191	191	191
1668	192	192	192
1669	189	189	189
1670	187	187	187
1671	189	189	189
1672	187	187	187
1673	188	188	188
1674	188	188	188
1675	188	188	188
1676	188	188	188
1677	188	188	188
1678	188	188	188
1679	189	189	189
1680	192	192	192
1681	191	191	191
1682	190	190	190
1683	190	190	190
1684	188	188	188
1685	183	183	183
1686	183	183	183
1687	182	182	182
1688	187	187	187
1689	186	186	186
1690	187	187	187
1691	187	187	187
1692	187	187	187
1693	186	186	186
1694	185	185	185
1695	187	187	187
1696	187	187	187
1697	187	187	187
1698	186	186	186
1699	188	188	188
1700	186	186	186
1701	186	186	186
1702	186	186	186
1703	182	182	182
1704	184	184	184
1705	181	181	181
1706	182	182	182
1707	181	181	181
1708	177	177	177
1709	177	177	177
1710	176	176	176
1711	172	172	172
1712	172	172	172
1713	172	172	172
1714	170	170	170
1715	170	170	170
1716	169	169	169
1717	166	166	166
1718	162	162	162
1719	162	162	162
1720	164	164	164
1721	164	164	164
1722	164	164	164
1723	164	164	164
1724	164	164	164
1725	164	164	164
1726	164	164	164
1727	163	163	163
1728	163	163	163
1729	162	162	162
1730	162	162	162
1731	162	162	162
1732	162	162	162
1733	163	163	163
1734	163	163	163
1735	163	163	163
1736	162	162	162
1737	162	162	162
1738	160	160	160
1739	161	161	161
1740	159	159	159
1741	161	161	161
1742	161	161	161
1743	159	159	159
1744	159	159	159
1745	158	158	158
1746	163	163	163
1747	163	163	163
1748	163	163	163
1749	162	162	162
1750	163	163	163
1751	173	173	173
1752	172	172	172
1753	176	176	176
1754	180	180	180
1755	196	196	196
1756	201	201	201
1757	214	214	214
1758	220	220	220
1759	223	223	223
1760	231	231	231
1761	240	240	240
1762	245	245	245
1763	246	246	246
1764	250	250	250
1765	246	246	246
1766	247	247	247
1767	252	252	252
1768	256	256	256
1769	258	258	258
1770	261	261	261
1771	269	269	269
1772	278	278	278
1773	281	281	281
1774	281	281	281
1775	279	279	279
1776	279	279	279
1777	280	280	280
1778	283	283	283
1779	286	286	286
1780	286	286	286
1781	280	280	280
1782	280	280	280
1783	270	270	270
1784	268	268	268
1785	274	274	274
1786	284	284	284
1787	289	289	289
1788	297	297	297
1789	285	285	285
1790	285	285	285
1791	284	284	284
1792	286	286	286
1793	288	288	288
1794	288	288	288
1795	289	289	289
1796	295	295	295
1797	299	299	299
1798	298	298	298
1799	307	307	307
1800	314	314	314
1801	313	313	313
1802	315	315	315
1803	321	321	321
1804	325	325	325
1805	329	329	329
1806	335	335	335
1807	340	340	340
1808	339	339	339
1809	349	349	349
1810	361	361	361
1811	367	367	367
1812	368	368	368
1813	374	374	374
1814	375	375	375
1815	390	390	390
1816	390	390	390
1817	391	391	391
1818	396	396	396
1819	394	394	394
1820	398	398	398
1821	398	398	398
1822	401	401	401
1823	400	400	400
1824	402	402	402
1825	411	411	411
1826	411	411	411
1827	411	411	411
1828	411	411	411
1829	410	410	410
1830	408	408	408
1831	404	404	404
1832	410	410	410
1833	406	406	406
1834	408	408	408
1835	412	412	412
1836	417	417	417
1837	424	424	424
1838	433	433	433
1839	436	436	436
1840	436	436	436
1841	453	453	453
1842	474	474	474
1843	480	480	480
1844	488	488	488
1845	501	501	501
1846	514	514	514
1847	516	516	516
1848	521	521	521
1849	527	527	527
1850	537	537	537
1851	536	536	536
1852	538	538	538
1853	538	538	538
1854	536	536	536
1855	537	537	537
1856	537	537	537
1857	541	541	541
1858	541	541	541
1859	546	546	546
1860	555	555	555
1861	561	561	561
1862	561	561	561
1863	572	572	572
1864	572	572	572
1865	572	572	572
1866	575	575	575
1867	576	576	576
1868	575	575	575
1869	576	576	576
1870	580	580	580
1871	580	580	580
1872	587	587	587
1873	603	603	603
1874	604	604	604
1875	605	605	605
1876	605	605	605
1877	605	605	605
1878	607	607	607
1879	609	609	609
1880	614	614	614
1881	620	620	620
1882	619	619	619
1883	619	619	619
1884	620	620	620
1885	624	624	624
1886	624	624	624
1887	623	623	623
1888	630	630	630
1889	631	631	631
1890	629	629	629
1891	630	630	630
1892	637	637	637
1893	639	639	639
1894	655	655	655
1895	661	661	661
1896	663	663	663
1897	661	661	661
1898	669	669	669
1899	670	670	670
1900	670	670	670
1901	669	669	669
1902	658	658	658
1903	657	657	657
1904	652	652	652
1905	652	652	652
1906	637	637	637
1907	633	633	633
1908	629	629	629
1909	629	629	629
1910	614	614	614
1911	609	609	609
1912	600	600	600
1913	594	594	594
1914	591	591	591
1915	586	586	586
1916	589	589	589
1917	588	588	588
1918	586	586	586
1919	581	581	581
1920	575	575	575
1921	545	545	545
1922	537	537	537
1923	532	532	532
1924	531	531	531
1925	532	532	532
1926	530	530	530
1927	529	529	529
1928	525	525	525
1929	510	510	510
1930	498	498	498
1931	489	489	489
1932	507	507	507
1933	509	509	509
1934	506	506	506
1935	506	506	506
1936	497	497	497
1937	494	494	494
1938	500	500	500
1939	504	504	504
1940	506	506	506
1941	505	505	505
1942	505	505	505
1943	504	504	504
1944	493	493	493
1945	492	492	492
1946	492	492	492
1947	479	479	479
1948	460	460	460
1949	459	459	459
1950	454	454	454
1951	445	445	445
1952	446	446	446
1953	443	443	443
1954	439	439	439
1955	436	436	436
1956	433	433	433
1957	432	432	432
1958	430	430	430
1959	428	428	428
1960	429	429	429
1961	428	428	428
1962	432	432	432
1963	432	432	432
1964	431	431	431
1965	435	435	435
1966	425	425	425
1967	417	417	417
1968	420	420	420
1969	417	417	417
1970	423	423	423
1971	421	421	421
1972	421	421	421
1973	417	417	417
1974	417	417	417
1975	417	417	417
1976	412	412	412
1977	412	412	412
1978	415	415	415
1979	415	415	415
1980	415	415	415
1981	417	417	417
1982	416	416	416
1983	412	412	412
1984	412	412	412
1985	411	411	411
1986	409	409	409
1987	407	407	407
1988	402	402	402
1989	392	392	392
1990	391	391	391
1991	388	388	388
1992	382	382	382
1993	360	360	360
1994	356	356	356
1995	357	357	357
1996	344	344	344
1997	337	337	337
1998	339	339	339
1999	341	341	341
[truncated: 14,537 more rows]
